# Supplementary material for: LSD1 Facilitates Pro-Inflammatory Polarization of Macrophages by Repressing Catalase
Source: Cells. 2021 Sep 18;10(9):2465. doi: 10.3390/cells10092465 (PMC8469135; doi:10.3390/cells10092465)
Supplement: Supplementary file 1 [file cells-10-02465-s001.zip › Table S1.xlsx]

## Sheet: ChIP
	CAT promoter
			Rep1	Rep2	Average	SD	N	SQRT	SEM		One-way analysis of variance
	IgG	-	0.00774811	0.00875842	0.00825327	0.00479173	2	1.41421	0.00338826		P value	0.4319		ANOVA Table	SS	df	MS		Tukey's Multiple Comparison Test	Mean Diff.	q	Significant? P < 0.05?	Summary	95% CI of diff
		1h	0.00524562	0.0061429	0.00569426	0.00331805	2	1.41421	0.00234622		P value summary	ns		Treatment (between columns)	8.894e-06	2	4.447e-06		- vs 1h	0.00256	1.821	No	ns	-0.005748 to 0.01087
		9h	0.00595746	0.0106448	0.00830112	0.00533501	2	1.41421	0.00377242		Are means signif. different? (P < 0.05)	No		Residual (within columns)	1.186e-05	3	3.952e-06		- vs 9h	-4.5e-05	0.03201	No	ns	-0.008353 to 0.008263
											Number of groups	3		Total	2.075e-05	5			1h vs 9h	-0.002605	1.853	No	ns	-0.01091 to 0.005703
	HEXIM	-	0.00408467	0.00506328	0.00457397	0.00268573	2	1.41421	0.0018991		P value	0.0087		ANOVA Table	SS	df	MS		Tukey's Multiple Comparison Test	Mean Diff.	q	Significant? P < 0.05?	Summary	95% CI of diff
		1h	0.00874985	0.00987217	0.00931101	0.00540492	2	1.41421	0.00382186		P value summary	**		Treatment (between columns)	2.521e-05	2	1.261e-05		- vs 1h	-0.00474	11.01	Yes	**	-0.007284 to -0.002196
		9h	0.00832698	0.00841971	0.00837334	0.00483457	2	1.41421	0.00341856		Are means signif. different? (P < 0.05)	Yes		Residual (within columns)	1.111e-06	3	3.705e-07		- vs 9h	-0.003805	8.841	Yes	*	-0.006349 to -0.001261
											Number of groups	3		Total	2.632e-05	5			1h vs 9h	0.000935	2.172	No	ns	-0.001609 to 0.003479
	NELF	-	0.0100268	0.00888148	0.00945415	0.00548831	2	1.41421	0.00388082		P value	0.0374		ANOVA Table	SS	df	MS		Tukey's Multiple Comparison Test	Mean Diff.	q	Significant? P < 0.05?	Summary	95% CI of diff
		1h	0.0153112	0.0191808	0.017246	0.0101432	2	1.41421	0.00717233		P value summary	*		Treatment (between columns)	0.0001378	2	6.89e-05		- vs 1h	-0.00779	4.581	No	ns	-0.01784 to 0.002260
		9h	0.0188066	0.0231027	0.0209547	0.0122874	2	1.41421	0.0086885		Are means signif. different? (P < 0.05)	Yes		Residual (within columns)	1.735e-05	3	5.784e-06		- vs 9h	-0.0115	6.762	Yes	*	-0.02155 to -0.001450
											Number of groups	3		Total	0.0001552	5			1h vs 9h	-0.00371	2.182	No	ns	-0.01376 to 0.006340
	acH3K27	-	0.0758856	0.0762399	0.0760627	0.0439152	2	1.41421	0.0310527		P value	0.0019		ANOVA Table	SS	df	MS		Tukey's Multiple Comparison Test	Mean Diff.	q	Significant? P < 0.05?	Summary	95% CI of diff
		1h	0.0464404	0.0459645	0.0462025	0.0266761	2	1.41421	0.0188628		P value summary	**		Treatment (between columns)	0.0008175	2	0.0004087		- vs 1h	0.02795	19.03	Yes	**	0.01927 to 0.03662
		9h	0.0530953	0.0567706	0.054933	0.0317688	2	1.41421	0.0224639		Are means signif. different? (P < 0.05)	Yes		Residual (within columns)	1.294e-05	3	4.313e-06		- vs 9h	0.01921	13.08	Yes	**	0.01053 to 0.02789
											Number of groups	3		Total	0.0008304	5			1h vs 9h	-0.008735	5.948	Yes	*	-0.01741 to -5.592e-005
	HDAC1	-	0.0395785	0.0454999	0.0425392	0.0247378	2	1.41421	0.0174923		P value	0.0042		ANOVA Table	SS	df	MS		Tukey's Multiple Comparison Test	Mean Diff.	q	Significant? P < 0.05?	Summary	95% CI of diff
		1h	0.0998127	0.0907825	0.0952976	0.0552051	2	1.41421	0.0390359		P value summary	**		Treatment (between columns)	0.002985	2	0.001492		- vs 1h	-0.05276	14.42	Yes	**	-0.07437 to -0.03114
		9h	0.0778972	0.0845327	0.0812149	0.0470067	2	1.41421	0.0332388		Are means signif. different? (P < 0.05)	Yes		Residual (within columns)	8.027e-05	3	2.676e-05		- vs 9h	-0.03868	10.57	Yes	*	-0.06029 to -0.01706
											Number of groups	3		Total	0.003065	5			1h vs 9h	0.01408	3.849	No	ns	-0.007537 to 0.03570
	LSD1	-	0.00998164	0.00753065	0.00875614	0.00520178	2	1.41421	0.00367821		P value	0.0016		ANOVA Table	SS	df	MS		Tukey's Multiple Comparison Test	Mean Diff.	q	Significant? P < 0.05?	Summary	95% CI of diff
		1h	0.0168106	0.0182051	0.0175079	0.0101322	2	1.41421	0.00716454		P value summary	**		Treatment (between columns)	0.0003288	2	0.0001644		- vs 1h	-0.008755	10.1	Yes	*	-0.01388 to -0.003630
		9h	0.0273955	0.0263733	0.0268844	0.0155301	2	1.41421	0.0109815		Are means signif. different? (P < 0.05)	Yes		Residual (within columns)	4.512e-06	3	1.504e-06		- vs 9h	-0.01813	20.91	Yes	**	-0.02325 to -0.01301
											Number of groups	3		Total	0.0003333	5			1h vs 9h	-0.009375	10.81	Yes	**	-0.01450 to -0.004250
	H3	-	0.335999	0.381666	0.358833	0.208427	2	1.41421	0.14738		P value	0.0279		ANOVA Table	SS	df	MS		Tukey's Multiple Comparison Test	Mean Diff.	q	Significant? P < 0.05?	Summary	95% CI of diff
		1h	0.49133	0.549263	0.520297	0.301787	2	1.41421	0.213395		P value summary	*		Treatment (between columns)	0.1482	2	0.07411		- vs 1h	-0.1615	3.229	No	ns	-0.4570 to 0.1341
		9h	0.563872	0.920611	0.742241	0.464173	2	1.41421	0.32822		Are means signif. different? (P < 0.05)	Yes		Residual (within columns)	0.015	3	0.005001		- vs 9h	-0.3834	7.667	Yes	*	-0.6789 to -0.08786
											Number of groups	3		Total	0.1632	5			1h vs 9h	-0.2219	4.438	No	ns	-0.5175 to 0.07359
	CAT exon 3
			Rep1	Rep2	Average	SD	N	SQRT	SEM		Unpaired t test			How big is the difference?					F test to compare variances
	IgG	-	0.0238396	0.032622	0.0282308	0.0168802	2	1.41421	0.0119361		P value	0.7862		Mean ± SEM of column A	0.0282 ± 0.0044 N=2				F,DFn, Dfd	1.536, 1, 1
		9h	0.0264472	0.0335293	0.0299882	0.0176721	2	1.41421	0.0124961		P value summary	ns		Mean ± SEM of column B	0.02995 ± 0.00355 N=2				P value	0.8644
											Are means signif. different? (P < 0.05)	No		Difference between means	-0.00175 ± 0.005654				P value summary	ns
											One- or two-tailed P value?	Two-tailed		95% confidence interval	-0.02608 to 0.02258				Are variances significantly different?	No
											t, df	t=0.3095 df=2		R square	0.04572
	HEXIM	-	0.023579	0.0336688	0.0286239	0.0172789	2	1.41421	0.012218		Unpaired t test			How big is the difference?
		9h	0.0206278	0.0276686	0.0241482	0.0143796	2	1.41421	0.0101679		P value	0.5418		Mean ± SEM of column A	0.02865 ± 0.00505 N=2				F test to compare variances
											P value summary	ns		Mean ± SEM of column B	0.02415 ± 0.003550 N=2				F,DFn, Dfd	2.024, 1, 1
											Are means signif. different? (P < 0.05)	No		Difference between means	0.004500 ± 0.006173				P value	0.7801
											One- or two-tailed P value?	Two-tailed		95% confidence interval	-0.02206 to 0.03106				P value summary	ns
											t, df	t=0.7290 df=2		R square	0.2099				Are variances significantly different?	No
	NELF	-	0.0353935	0.0389577	0.0371756	0.0215372	2	1.41421	0.0152291		Unpaired t test			How big is the difference?
		9h	0.0370283	0.0405999	0.0388141	0.0224804	2	1.41421	0.015896		P value	0.5939		Mean ± SEM of column A	0.0372 ± 0.001800 N=2				F test to compare variances
											P value summary	ns		Mean ± SEM of column B	0.0388 ± 0.001800 N=2				F,DFn, Dfd	1.000, 1, 1
											Are means signif. different? (P < 0.05)	No		Difference between means	-0.001600 ± 0.002546				P value	1
											One- or two-tailed P value?	Two-tailed		95% confidence interval	-0.01255 to 0.009354				P value summary	ns
											t, df	t=0.6285 df=2		R square	0.1649				Are variances significantly different?	No
	CAT exon 10
			Rep1	Rep2	Average	SD	N	SQRT	SEM		Unpaired t test			How big is the difference?
	IgG	-	0.0294013	0.0374454	0.0334234	0.0197117	2	1.41421	0.0139383		P value	0.69		Mean ± SEM of column A	0.0334 ± 0.0040 N=2				F test to compare variances
		9h	0.0329774	0.0382089	0.0355931	0.0207155	2	1.41421	0.0146481		P value summary	ns		Mean ± SEM of column B	0.0356 ± 0.002600 N=2				F,DFn, Dfd	2.367, 1, 1
											Are means signif. different? (P < 0.05)	No		Difference between means	-0.0022 ± 0.004771				P value	0.7339
											One- or two-tailed P value?	Two-tailed		95% confidence interval	-0.02273 to 0.01833				P value summary	ns
											t, df	t=0.4611 df=2		R square	0.09611				Are variances significantly different?	No
	HEXIM	-	0.0299696	0.0275297	0.0287496	0.0166434	2	1.41421	0.0117686		Unpaired t test			How big is the difference?					F test to compare variances
		9h	0.0228141	0.0252945	0.0240543	0.013943	2	1.41421	0.00985921		P value	0.1171		Mean ± SEM of column A	0.02875 ± 0.00125 N=2				F,DFn, Dfd	1.000, 1, 1
											P value summary	ns		Mean ± SEM of column B	0.02405 ± 0.00125 N=2				P value	1
											Are means signif. different? (P < 0.05)	No		Difference between means	0.004700 ± 0.001768				P value summary	ns
											One- or two-tailed P value?	Two-tailed		95% confidence interval	-0.002907 to 0.01231				Are variances significantly different?	No
											t, df	t=2.659 df=2		R square	0.7795
	NELF	-	0.0436118	0.0398928	0.0417523	0.0241773	2	1.41421	0.0170959		Unpaired t test			How big is the difference?					F test to compare variances
		9h	0.0455282	0.0473731	0.0464506	0.0268341	2	1.41421	0.0189746		P value	0.1523		Mean ± SEM of column A	0.04175 ± 0.00185 N=2				F,DFn, Dfd	3.792, 1, 1
											P value summary	ns		Mean ± SEM of column B	0.04645 ± 0.0009500 N=2				P value	0.604
											Are means signif. different? (P < 0.05)	No		Difference between means	-0.004700 ± 0.002080				P value summary	ns
											One- or two-tailed P value?	Two-tailed		95% confidence interval	-0.01365 to 0.004249				Are variances significantly different?	No
											t, df	t=2.260 df=2		R square	0.7186

## Sheet: Nascent RNA
	Rep1	Rep2	Rep3	Rep4	Average	SD	N	SQRT	SEM		One-way analysis of variance			Tukey's Multiple Comparison Test	Mean Diff.	q	Significant? P < 0.05?	Summary	95% CI of diff
-	0.92231	1.12602	1.10255	0.848241	0.99978	0.13597	4	2	0.067985		P value	0,0027		- vs LPS 1h	0,5097	5,232	Yes	*	0.1006 to 0.9187
LPS 1h	0.570269	0.793057	0.258495	0.338635	0.490114	0.24138	4	2	0.12069		P value summary	**		- vs LPS 9h	0,5916	6,072	Yes	**	0.1825 to 1.001
LPS 9h	0.19341	0.315561	0.541403	0.582495	0.408217	0.185147	4	2	0.0925736		Are means signif. different? (P < 0.05)	Yes		- vs iLSD/LPS 9h	0,1487	1,526	No	ns	-0.2604 to 0.5577
iLSD/LPS 9h	1.00799	0.818752	0.577876	0.999732	0.851086	0.201992	4	2	0.100996					LPS 1h vs LPS 9h	0,0819	0,8407	No	ns	-0.3272 to 0.4910
														LPS 1h vs iLSD/LPS 9h	-0,3610	3,705	No	ns	-0.7700 to 0.04808
														LPS 9h vs iLSD/LPS 9h	-0,4429	4,546	Yes	*	-0.8519 to -0.03382

## Sheet: Epigenetic inhibitors
		Rep1	Rep2	Rep3	Average	SD	N	SQRT	SEM			One-way analysis of variance			Tukey's Multiple Comparison Test	Mean Diff.	q	Significant? P < 0.05?	Summary	95% CI of diff
	-	1	1	1	1	0	3	1.73205	0			P value	P<0.0001		- vs LPS	0,6540	6,865	Yes	**	0.1682 to 1.140
	LPS	0.364	0.278857	0.426609	0.356489	0.0741618	3	1.73205	0.0428173			P value summary	***		- vs iEP300	0,7103	7,456	Yes	**	0.2246 to 1.196
	iEP300	0.307	0.222519	0.370895	0.300138	0.0744257	3	1.73205	0.0429697			Are means signif. different? (P < 0.05)	Yes		- vs iEP300 + LPS	0,7457	7,827	Yes	***	0.2599 to 1.231
	iEP300 + LPS	0.329	0.416644	0.0488551	0.264833	0.192107	3	1.73205	0.110913						- vs iHDAC	0,1323	1,389	No	ns	-0.3534 to 0.6181
	iHDAC	0.911	0.95479	0.769428	0.878406	0.0968842	3	1.73205	0.0559361						- vs iHDAC + LPS	0,004667	0,04898	No	ns	-0.4811 to 0.4904
	iHDAC + LPS	0.992	1.18108	0.844735	1.00594	0.168606	3	1.73205	0.0973449						- vs iLSD1a	-0,04500	0,4723	No	ns	-0.5308 to 0.4408
	iLSD1a	0.995	1.11534	1.05694	1.05576	0.0601763	3	1.73205	0.0347428						- vs iLSD1a + LPS	0,1490	1,564	No	ns	-0.3368 to 0.6348
	iLSD1a + LPS	0.903	0.990019	0.691999	0.861673	0.153248	3	1.73205	0.0884778						- vs iLSD1b	0,01000	0,1050	No	ns	-0.4758 to 0.4958
	iLSD1b	0.926	1.205	0.871	1.00067	0.179082	3	1.73205	0.103393						- vs iLSD1b + LPS	-0,4603	4,832	No	ns	-0.9461 to 0.02545
	iLSD1b + LPS	1.71716	1.43244	1.26406	1.47122	0.229022	3	1.73205	0.132226						- vs iKDM5B	0,1120	1,176	No	ns	-0.3738 to 0.5978
	iKDM5B	0.878	1.09958	0.718415	0.898664	0.191418	3	1.73205	0.110515						- vs iKDM5B + LPS	0,7780	8,166	Yes	***	0.2922 to 1.264
	iKDM5B + LPS	0.263	0.3564	0.078984	0.232795	0.141153	3	1.73205	0.0814948						LPS vs iEP300	0,05633	0,5913	No	ns	-0.4294 to 0.5421
															LPS vs iEP300 + LPS	0,09167	0,9622	No	ns	-0.3941 to 0.5774
															LPS vs iHDAC	-0,5217	5,476	Yes	*	-1.007 to -0.03589
															LPS vs iHDAC + LPS	-0,6493	6,816	Yes	**	-1.135 to -0.1636
															LPS vs iLSD1a	-0,6990	7,337	Yes	**	-1.185 to -0.2132
															LPS vs iLSD1a + LPS	-0,5050	5,301	Yes	*	-0.9908 to -0.01922
															LPS vs iLSD1b	-0,6440	6,760	Yes	**	-1.130 to -0.1582
															LPS vs iLSD1b + LPS	-1,114	11,70	Yes	***	-1.600 to -0.6286
															LPS vs iKDM5B	-0,5420	5,689	Yes	*	-1.028 to -0.05622
															LPS vs iKDM5B + LPS	0,1240	1,302	No	ns	-0.3618 to 0.6098
															iEP300 vs iEP300 + LPS	0,03533	0,3709	No	ns	-0.4504 to 0.5211
															iEP300 vs iHDAC	-0,5780	6,067	Yes	*	-1.064 to -0.09222
															iEP300 vs iHDAC + LPS	-0,7057	7,407	Yes	**	-1.191 to -0.2199
															iEP300 vs iLSD1a	-0,7553	7,928	Yes	***	-1.241 to -0.2696
															iEP300 vs iLSD1a + LPS	-0,5613	5,892	Yes	*	-1.047 to -0.07555
															iEP300 vs iLSD1b	-0,7003	7,351	Yes	**	-1.186 to -0.2146
															iEP300 vs iLSD1b + LPS	-1,171	12,29	Yes	***	-1.656 to -0.6849
															iEP300 vs iKDM5B	-0,5983	6,280	Yes	**	-1.084 to -0.1126
															iEP300 vs iKDM5B + LPS	0,06767	0,7103	No	ns	-0.4181 to 0.5534
															iEP300 + LPS vs iHDAC	-0,6133	6,438	Yes	**	-1.099 to -0.1276
															iEP300 + LPS vs iHDAC + LPS	-0,7410	7,778	Yes	***	-1.227 to -0.2552
															iEP300 + LPS vs iLSD1a	-0,7907	8,299	Yes	***	-1.276 to -0.3049
															iEP300 + LPS vs iLSD1a + LPS	-0,5967	6,263	Yes	**	-1.082 to -0.1109
															iEP300 + LPS vs iLSD1b	-0,7357	7,722	Yes	***	-1.221 to -0.2499
															iEP300 + LPS vs iLSD1b + LPS	-1,206	12,66	Yes	***	-1.692 to -0.7202
															iEP300 + LPS vs iKDM5B	-0,6337	6,651	Yes	**	-1.119 to -0.1479
															iEP300 + LPS vs iKDM5B + LPS	0,03233	0,3394	No	ns	-0.4534 to 0.5181
															iHDAC vs iHDAC + LPS	-0,1277	1,340	No	ns	-0.6134 to 0.3581
															iHDAC vs iLSD1a	-0,1773	1,861	No	ns	-0.6631 to 0.3084
															iHDAC vs iLSD1a + LPS	0,01667	0,1749	No	ns	-0.4691 to 0.5024
															iHDAC vs iLSD1b	-0,1223	1,284	No	ns	-0.6081 to 0.3634
															iHDAC vs iLSD1b + LPS	-0,5927	6,221	Yes	**	-1.078 to -0.1069
															iHDAC vs iKDM5B	-0,02033	0,2134	No	ns	-0.5061 to 0.4654
															iHDAC vs iKDM5B + LPS	0,6457	6,777	Yes	**	0.1599 to 1.131
															iHDAC + LPS vs iLSD1a	-0,04967	0,5213	No	ns	-0.5354 to 0.4361
															iHDAC + LPS vs iLSD1a + LPS	0,1443	1,515	No	ns	-0.3414 to 0.6301
															iHDAC + LPS vs iLSD1b	0,005333	0,05598	No	ns	-0.4804 to 0.4911
															iHDAC + LPS vs iLSD1b + LPS	-0,4650	4,881	No	ns	-0.9508 to 0.02078
															iHDAC + LPS vs iKDM5B	0,1073	1,127	No	ns	-0.3784 to 0.5931
															iHDAC + LPS vs iKDM5B + LPS	0,7733	8,117	Yes	***	0.2876 to 1.259
															iLSD1a vs iLSD1a + LPS	0,1940	2,036	No	ns	-0.2918 to 0.6798
															iLSD1a vs iLSD1b	0,05500	0,5773	No	ns	-0.4308 to 0.5408
															iLSD1a vs iLSD1b + LPS	-0,4153	4,360	No	ns	-0.9011 to 0.07045
															iLSD1a vs iKDM5B	0,1570	1,648	No	ns	-0.3288 to 0.6428
															iLSD1a vs iKDM5B + LPS	0,8230	8,639	Yes	***	0.3372 to 1.309
															iLSD1a + LPS vs iLSD1b	-0,1390	1,459	No	ns	-0.6248 to 0.3468
															iLSD1a + LPS vs iLSD1b + LPS	-0,6093	6,396	Yes	**	-1.095 to -0.1236
															iLSD1a + LPS vs iKDM5B	-0,0370	0,3884	No	ns	-0.5228 to 0.4488
															iLSD1a + LPS vs iKDM5B + LPS	0,6290	6,602	Yes	**	0.1432 to 1.115
															iLSD1b vs iLSD1b + LPS	-0,4703	4,937	No	ns	-0.9561 to 0.01545
															iLSD1b vs iKDM5B	0,1020	1,071	No	ns	-0.3838 to 0.5878
															iLSD1b vs iKDM5B + LPS	0,7680	8,061	Yes	***	0.2822 to 1.254
															iLSD1b + LPS vs iKDM5B	0,5723	6,008	Yes	*	0.08655 to 1.058
															iLSD1b + LPS vs iKDM5B + LPS	1,238	13,00	Yes	***	0.7526 to 1.724
															iKDM5B vs iKDM5B + LPS	0,6660	6,991	Yes	**	0.1802 to 1.152

## Sheet: siLSD1 
		CAT
		Rep1	Rep2	Rep3	Rep4	Rep5	Rep6	Rep7	Rep8	Average	SD	N	SQRT	SEM		One-way analysis of variance			Tukey's Multiple Comparison Test	Mean Diff.	q	Significant? P < 0.05?	Summary	95% CI of diff
	siCTRL	1	1	1	1	1.00003	1.00002	1.00003	1.00004	1.00002	1.66198e-05	8	2.82843	5.87598e-06		P value	< 0.0001		siCTRL vs siCTRL + LPS	0.9635	15.54	Yes	***	0.7239 to 1.203
	siCTRL + LPS	0.0172388	0.014284	0.0184939	0.00320122	0.0566678	0.0181399	0.0961835	0.0681556	0.0365456	0.0329623	8	2.82843	0.0116539		P value summary	***		siCTRL vs siLSD1	0.07033	1.134	No	ns	-0.1692 to 0.3099
	siLSD1	1	1.26276	0.864856	1.12193	0.417165	0.783838	0.71581	1.27098	0.929668	0.293554	8	2.82843	0.103787		Are means signif. different? (P < 0.05)	Yes		siCTRL vs siLSD1 + LPS	0.8399	13.55	Yes	***	0.6003 to 1.079
	siLSD1 + LPS	0.0209942	0.0196995	0.0171675	0.0114607	0.40595	0.489214	0.15693	0.159586	0.160125	0.189116	8	2.82843	0.0668627		Number of groups	4		siCTRL + LPS vs siLSD1	-0.8931	14.4	Yes	***	-1.133 to -0.6536
																F	65.97		siCTRL + LPS vs siLSD1 + LPS	-0.1236	1.993	No	ns	-0.3632 to 0.1160
																R square	0.8761		siLSD1 vs siLSD1 + LPS	0.7695	12.41	Yes	***	0.5300 to 1.009
		IgG														Two-way ANOVA
		Rep1	Rep2	Rep3	Average	SD	SEM									Source of Variation	% of total variation	P value		Source of Variation	P value summary	Significant?
	siCTRL	0.0133	0.0108	0.0201	0.0147333	0.00481283	0.00276599									Interaction	0,03	0,9596		Interaction	ns	No
	siCTRL + LPS	0.01	0.0163	0.0151	0.0138	0.00334515	0.0019225									Silencing	10,72	0,3503		Silencing	ns	No
	siLSD1	0.0102	0.0152	0.0128	0.0127333	0.00250067	0.00143716									LPS	2,06	0,6750		LPS	ns	No
	siLSD1 + LPS	0.0139	0.0102	0.0119	0.012	0.00185203	0.00106438
																Bonferroni posttests
																siCTRL vs siLSD1
																LPS	siCTRL	siLSD1	Difference	95% CI of diff.		LPS	Difference	t	P value	Summary
																-	0,01473	0,01273	-0,002000	-0.009454 to 0.005454		-	-0,002000	0,7382	P > 0.05	ns
																LPS	0,0138	0,0120	-0,001800	-0.009254 to 0.005654		LPS	-0,001800	0,6644	P > 0.05	ns
		LSD1
		Rep1	Rep2	Rep3	Average	SD	SEM									Two-way ANOVA
	siCTRL	0.0203	0.0186	0.0204	0.0197667	0.0010116	0.000581379									Source of Variation	% of total variation	P value		Source of Variation	P value summary	Significant?
	siCTRL + LPS	0.0512	0.047	0.0499	0.0493667	0.00215019	0.00123574									Interaction	22,38	P<0.0001		Interaction	***	Yes
	siLSD1	0.0162	0.0106	0.0122	0.013	0.00288444	0.00165772									Silencing	49,12	P<0.0001		Silencing	***	Yes
	siLSD1 + LPS	0.0151	0.0138	0.0146	0.0145	0.000655744	0.000376864									LPS	27,41	P<0.0001		LPS	***	Yes
																Bonferroni posttests
																siCTRL vs siLSD1
																LPS	siCTRL	siLSD1	Difference	95% CI of diff.		LPS	Difference	t	P value	Summary
																-	0,01977	0,0130	-0,006767	-0.01103 to -0.002505		-	-0,006767	4,368	P<0.01	**
																LPS	0,04937	0,0145	-0,03487	-0.03913 to -0.03060		LPS	-0,03487	22,51	P<0.001	***
		HDAC1														Two-way ANOVA
		Rep1	Rep2	Rep3	Average	SD	SEM									Source of Variation	% of total variation	P value		Source of Variation	P value summary	Significant?
	siCTRL	0.0602	0.0635	0.0596	0.0611	0.0021	0.0012069									Interaction	1,06	0,1888		Interaction	ns	No
	siCTRL + LPS	0.0999	0.0916	0.0943	0.0952667	0.0042336	0.0024331									Silencing	11,84	0,0013		Silencing	**	Yes
	siLSD1	0.0708	0.0682	0.0749	0.0713	0.00337787	0.0019413									LPS	82,99	P<0.0001		LPS	***	Yes
	siLSD1 + LPS	0.124	0.1073	0.1112	0.114167	0.00873632	0.00502088
																Bonferroni posttests
																siCTRL vs siLSD1
																LPS	siCTRL	siLSD1	Difference	95% CI of diff.		LPS	Difference	t	P value	Summary
																-	0,0611	0,0713	0,0102	-0.001585 to 0.02198		-	0,0102	2,381	P > 0.05	ns
																LPS	0,09527	0,1142	0,0189	0.007115 to 0.03068		LPS	0,0189	4,413	P<0.01	**

## Sheet: iLSD1 siCAT cytokines M1 marker
	IL1β
		Rep1	Rep2	Rep3	Rep4	Average	SD	N	SQRT	SEM			One-way analysis of variance				Tukey's Multiple Comparison Test	Mean Diff.	q	Significant? P < 0.05?	Summary	95% CI of diff
-	siCTRL	1	1	1	1	1	0	4	2	0			P value	P<0.0001			siCTRL vs siCTRL + LPS	-2,563	13,35	Yes	***	-3.463 to -1.664
LPS	siCTRL + LPS	2.9309	3.89361	3.6381	3.79107	3.56342	0.434555	4	2	0.217277			P value summary	***			siCTRL vs siCTRL + iLSD1a/LPS	-0,2971	1,547	No	ns	-1.197 to 0.6026
iLSD1a/LPS	siCTRL + iLSD1a/LPS	1.813	1.52852	1.16647	0.680463	1.29711	0.488881	4	2	0.244441			Are means signif. different? (P < 0.05)	Yes			siCTRL vs siCTRL + iLSD1b/LPS	-0,3102	1,615	No	ns	-1.210 to 0.5896
iLSD1b/LPS	siCTRL + iLSD1b/LPS	1.03816	1.28867	1.1179	1.79578	1.31013	0.340215	4	2	0.170108			Number of groups	8			siCTRL vs siCAT	-0,9258	4,820	Yes	*	-1.826 to -0.02611
	siCAT	2.11318	1.84904	1.75116	1.98993	1.92583	0.158761	4	2	0.0793803			F	42,17			siCTRL vs siCAT + LPS	-3,264	16,99	Yes	***	-4.164 to -2.364
	siCAT + LPS	4.42075	5.01083	3.93393	3.68988	4.26385	0.583351	4	2	0.291676			R squared	0,9248			siCTRL vs siCAT + iLSD1a/LPS	-2,436	12,68	Yes	***	-3.336 to -1.536
	siCAT + iLSD1a/LPS	3.08844	3.65251	3.49894	3.50421	3.43603	0.24241	4	2	0.121205							siCTRL vs siCAT + iLSD1b/LPS	-2,076	10,81	Yes	***	-2.976 to -1.177
	siCAT + iLSD1b/LPS	2.70283	2.65767	3.54409	3.40032	3.07623	0.461356	4	2	0.230678							siCTRL + LPS vs siCTRL + iLSD1a/LPS	2,266	11,80	Yes	***	1.367 to 3.166
																	siCTRL + LPS vs siCTRL + iLSD1b/LPS	2,253	11,73	Yes	***	1.354 to 3.153
																	siCTRL + LPS vs siCAT	1,638	8,525	Yes	***	0.7379 to 2.537
																	siCTRL + LPS vs siCAT + LPS	-0,7004	3,646	No	ns	-1.600 to 0.1993
																	siCTRL + LPS vs siCAT + iLSD1a/LPS	0,1274	0,6634	No	ns	-0.7723 to 1.027
																	siCTRL + LPS vs siCAT + iLSD1b/LPS	0,4872	2,536	No	ns	-0.4125 to 1.387
																	siCTRL + iLSD1a/LPS vs siCTRL + iLSD1b/LPS	-0,01303	0,06781	No	ns	-0.9127 to 0.8867
																	siCTRL + iLSD1a/LPS vs siCAT	-0,6287	3,273	No	ns	-1.528 to 0.2710
																	siCTRL + iLSD1a/LPS vs siCAT + LPS	-2,967	15,45	Yes	***	-3.866 to -2.067
																	siCTRL + iLSD1a/LPS vs siCAT + iLSD1a/LPS	-2,139	11,14	Yes	***	-3.039 to -1.239
																	siCTRL + iLSD1a/LPS vs siCAT + iLSD1b/LPS	-1,779	9,262	Yes	***	-2.679 to -0.8794
																	siCTRL + iLSD1b/LPS vs siCAT	-0,6157	3,205	No	ns	-1.515 to 0.2840
																	siCTRL + iLSD1b/LPS vs siCAT + LPS	-2,954	15,38	Yes	***	-3.853 to -2.054
																	siCTRL + iLSD1b/LPS vs siCAT + iLSD1a/LPS	-2,126	11,07	Yes	***	-3.026 to -1.226
																	siCTRL + iLSD1b/LPS vs siCAT + iLSD1b/LPS	-1,766	9,194	Yes	***	-2.666 to -0.8664
																	siCAT vs siCAT + LPS	-2,338	12,17	Yes	***	-3.238 to -1.438
																	siCAT vs siCAT + iLSD1a/LPS	-1,510	7,862	Yes	***	-2.410 to -0.6105
																	siCAT vs siCAT + iLSD1b/LPS	-1,150	5,989	Yes	**	-2.050 to -0.2507
																	siCAT + LPS vs siCAT + iLSD1a/LPS	0,8279	4,310	No	ns	-0.07187 to 1.728
																	siCAT + LPS vs siCAT + iLSD1b/LPS	1,188	6,183	Yes	**	0.2879 to 2.087
																	siCAT + iLSD1a/LPS vs siCAT + iLSD1b/LPS	0,3598	1,873	No	ns	-0.5399 to 1.259
	TNFα
		Rep1	Rep2	Rep3	Rep4	Average	SD	N	SQRT	SEM			One-way analysis of variance				Tukey's Multiple Comparison Test	Mean Diff.	q	Significant? P < 0.05?	Summary	95% CI of diff
	siCTRL	1	1	1	1	1	0	4	2	0			P value	P<0.0001			siCTRL vs siCTRL + LPS	-2,769	13,39	Yes	***	-3.738 to -1.800
	siCTRL + LPS	3.31182	4.44958	3.06107	4.25304	3.76888	0.684997	4	2	0.342498			P value summary	***			siCTRL vs siCTRL + iLSD1a/LPS	-0,4010	1,939	No	ns	-1.370 to 0.5677
	siCTRL + iLSD1a/LPS	1.70315	1.4359	1.55679	0.908158	1.401	0.346255	4	2	0.173128			Are means signif. different? (P < 0.05)	Yes			siCTRL vs siCTRL + iLSD1b/LPS	-0,6909	3,341	No	ns	-1.660 to 0.2778
	siCTRL + iLSD1b/LPS	1.57411	1.64139	1.66537	1.88278	1.69091	0.133614	4	2	0.0668068			Number of groups	8			siCTRL vs siCAT	-0,9841	4,759	Yes	*	-1.953 to -0.01544
	siCAT	1.99764	1.70071	2.20854	2.02983	1.98418	0.210521	4	2	0.10526			F	34,43			siCTRL vs siCAT + LPS	-3,291	15,91	Yes	***	-4.259 to -2.322
	siCAT + LPS	3.99423	5.07527	4.2903	3.80259	4.2906	0.560265	4	2	0.280133			R squared	0,9094			siCTRL vs siCAT + iLSD1a/LPS	-2,049	9,909	Yes	***	-3.018 to -1.081
	siCAT + iLSD1a/LPS	2.66452	3.1836	3.65314	2.69572	3.04925	0.467526	4	2	0.233763							siCTRL vs siCAT + iLSD1b/LPS	-2,426	11,73	Yes	***	-3.395 to -1.458
	siCAT + iLSD1b/LPS	3.15246	3.86687	3.71193	2.97452	3.42644	0.430031	4	2	0.215016							siCTRL + LPS vs siCTRL + iLSD1a/LPS	2,368	11,45	Yes	***	1.399 to 3.337
																	siCTRL + LPS vs siCTRL + iLSD1b/LPS	2,078	10,05	Yes	***	1.109 to 3.047
																	siCTRL + LPS vs siCAT	1,785	8,630	Yes	***	0.8160 to 2.753
																	siCTRL + LPS vs siCAT + LPS	-0,5217	2,523	No	ns	-1.490 to 0.4470
																	siCTRL + LPS vs siCAT + iLSD1a/LPS	0,7197	3,480	No	ns	-0.2491 to 1.688
																	siCTRL + LPS vs siCAT + iLSD1b/LPS	0,3424	1,656	No	ns	-0.6263 to 1.311
																	siCTRL + iLSD1a/LPS vs siCTRL + iLSD1b/LPS	-0,2899	1,402	No	ns	-1.259 to 0.6788
																	siCTRL + iLSD1a/LPS vs siCAT	-0,5831	2,820	No	ns	-1.552 to 0.3856
																	siCTRL + iLSD1a/LPS vs siCAT + LPS	-2,890	13,97	Yes	***	-3.858 to -1.921
																	siCTRL + iLSD1a/LPS vs siCAT + iLSD1a/LPS	-1,648	7,970	Yes	***	-2.617 to -0.6795
																	siCTRL + iLSD1a/LPS vs siCAT + iLSD1b/LPS	-2,025	9,794	Yes	***	-2.994 to -1.057
																	siCTRL + iLSD1b/LPS vs siCAT	-0,2932	1,418	No	ns	-1.262 to 0.6755
																	siCTRL + iLSD1b/LPS vs siCAT + LPS	-2,600	12,57	Yes	***	-3.568 to -1.631
																	siCTRL + iLSD1b/LPS vs siCAT + iLSD1a/LPS	-1,358	6,568	Yes	**	-2.327 to -0.3896
																	siCTRL + iLSD1b/LPS vs siCAT + iLSD1b/LPS	-1,736	8,392	Yes	***	-2.704 to -0.7668
																	siCAT vs siCAT + LPS	-2,306	11,15	Yes	***	-3.275 to -1.338
																	siCAT vs siCAT + iLSD1a/LPS	-1,065	5,150	Yes	*	-2.034 to -0.09637
																	siCAT vs siCAT + iLSD1b/LPS	-1,442	6,974	Yes	**	-2.411 to -0.4736
																	siCAT + LPS vs siCAT + iLSD1a/LPS	1,241	6,002	Yes	**	0.2727 to 2.210
																	siCAT + LPS vs siCAT + iLSD1b/LPS	0,8641	4,178	No	ns	-0.1046 to 1.833
																	siCAT + iLSD1a/LPS vs siCAT + iLSD1b/LPS	-0,3772	1,824	No	ns	-1.346 to 0.5915
	COX2
		Rep1	Rep2	Rep3	Rep4	Average	SD	N	SQRT	SEM			One-way analysis of variance				Tukey's Multiple Comparison Test	Mean Diff.	q	Significant? P < 0.05?	Summary	95% CI of diff
	siCTRL	1	1	1	1	1	0	4	2	0			P value	P<0.0001			siCTRL vs siCTRL + LPS	-2,546	9,464	Yes	***	-3.806 to -1.286
	siCTRL + LPS	3.51376	3.61443	3.13549	3.92079	3.54612	0.323888	4	2	0.161944			P value summary	***			siCTRL vs siCTRL + iLSD1a/LPS	0,1482	0,5508	No	ns	-1.112 to 1.408
	siCTRL + iLSD1a/LPS	0.842509	1.06546	0.663428	0.835948	0.851836	0.164795	4	2	0.0823977			Are means signif. different? (P < 0.05)	Yes			siCTRL vs siCTRL + iLSD1b/LPS	0,1033	0,3838	No	ns	-1.157 to 1.363
	siCTRL + iLSD1b/LPS	0.660837	1.10253	0.802747	1.02098	0.896774	0.201884	4	2	0.100942			Number of groups	8			siCTRL vs siCAT	-1,902	7,069	Yes	***	-3.162 to -0.6415
	siCAT	2.51938	3.03183	2.92213	3.13328	2.90166	0.269045	4	2	0.134522			F	31,91			siCTRL vs siCAT + LPS	-2,675	9,943	Yes	***	-3.935 to -1.415
	siCAT + LPS	3.1864	3.37761	3.54881	4.58703	3.67496	0.625802	4	2	0.312901			R squared	0,9030			siCTRL vs siCAT + iLSD1a/LPS	-3,646	13,55	Yes	***	-4.906 to -2.386
	siCAT + iLSD1a/LPS	4.32328	5.55179	3.64292	5.06452	4.64563	0.837841	4	2	0.41892							siCTRL vs siCAT + iLSD1b/LPS	-2,763	10,27	Yes	***	-4.024 to -1.503
	siCAT + iLSD1b/LPS	2.79664	5.14561	3.54399	3.56766	3.76348	0.988533	4	2	0.494266							siCTRL + LPS vs siCTRL + iLSD1a/LPS	2,694	10,01	Yes	***	1.434 to 3.954
																	siCTRL + LPS vs siCTRL + iLSD1b/LPS	2,649	9,848	Yes	***	1.389 to 3.909
																	siCTRL + LPS vs siCAT	0,6445	2,396	No	ns	-0.6156 to 1.905
																	siCTRL + LPS vs siCAT + LPS	-0,1288	0,4789	No	ns	-1.389 to 1.131
																	siCTRL + LPS vs siCAT + iLSD1a/LPS	-1,100	4,087	No	ns	-2.360 to 0.1606
																	siCTRL + LPS vs siCAT + iLSD1b/LPS	-0,2174	0,8079	No	ns	-1.477 to 1.043
																	siCTRL + iLSD1a/LPS vs siCTRL + iLSD1b/LPS	-0,04492	0,1670	No	ns	-1.305 to 1.215
																	siCTRL + iLSD1a/LPS vs siCAT	-2,050	7,619	Yes	***	-3.310 to -0.7897
																	siCTRL + iLSD1a/LPS vs siCAT + LPS	-2,823	10,49	Yes	***	-4.083 to -1.563
																	siCTRL + iLSD1a/LPS vs siCAT + iLSD1a/LPS	-3,794	14,10	Yes	***	-5.054 to -2.534
																	siCTRL + iLSD1a/LPS vs siCAT + iLSD1b/LPS	-2,912	10,82	Yes	***	-4.172 to -1.652
																	siCTRL + iLSD1b/LPS vs siCAT	-2,005	7,452	Yes	***	-3.265 to -0.7448
																	siCTRL + iLSD1b/LPS vs siCAT + LPS	-2,778	10,33	Yes	***	-4.038 to -1.518
																	siCTRL + iLSD1b/LPS vs siCAT + iLSD1a/LPS	-3,749	13,93	Yes	***	-5.009 to -2.489
																	siCTRL + iLSD1b/LPS vs siCAT + iLSD1b/LPS	-2,867	10,66	Yes	***	-4.127 to -1.607
																	siCAT vs siCAT + LPS	-0,7733	2,874	No	ns	-2.033 to 0.4868
																	siCAT vs siCAT + iLSD1a/LPS	-1,744	6,483	Yes	**	-3.004 to -0.4839
																	siCAT vs siCAT + iLSD1b/LPS	-0,8618	3,203	No	ns	-2.122 to 0.3983
																	siCAT + LPS vs siCAT + iLSD1a/LPS	-0,9707	3,608	No	ns	-2.231 to 0.2894
																	siCAT + LPS vs siCAT + iLSD1b/LPS	-0,08853	0,3291	No	ns	-1.349 to 1.172
																	siCAT + iLSD1a/LPS vs siCAT + iLSD1b/LPS	0,8822	3,279	No	ns	-0.3780 to 2.142
	IL12A
		Rep1	Rep2	Rep3	Rep4	Average	SD	N	SQRT	SEM			One-way analysis of variance				Tukey's Multiple Comparison Test	Mean Diff.	q	Significant? P < 0.05?	Summary	95% CI of diff
	siCTRL	1	1	1	1	1	0	4	2	0			P value	P<0.0001			siCTRL vs siCTRL + LPS	-2,288	9,527	Yes	***	-3.414 to -1.163
	siCTRL + LPS	3.29423	3.19614	3.38237	3.28097	3.28843	0.076226	4	2	0.038113			P value summary	***			siCTRL vs siCTRL + iLSD1a/LPS	-0,2142	0,8918	No	ns	-1.339 to 0.9109
	siCTRL + iLSD1a/LPS	0.801366	2.02686	1.28122	0.747405	1.21421	0.592519	4	2	0.29626			Are means signif. different? (P < 0.05)	Yes			siCTRL vs siCTRL + iLSD1b/LPS	-0,1161	0,4832	No	ns	-1.241 to 1.009
	siCTRL + iLSD1b/LPS	0.761604	0.635325	1.65992	1.40746	1.11608	0.495795	4	2	0.247897			Number of groups	8			siCTRL vs siCAT	-0,4746	1,976	No	ns	-1.600 to 0.6506
	siCAT	1.41618	1.60757	1.49342	1.38097	1.47454	0.10036	4	2	0.0501799			F	37,18			siCTRL vs siCAT + LPS	-3,072	12,79	Yes	***	-4.197 to -1.946
	siCAT + LPS	4.51628	5.02559	3.3306	3.41348	4.07149	0.834673	4	2	0.417336			R squared	0,9156			siCTRL vs siCAT + iLSD1a/LPS	-2,454	10,22	Yes	***	-3.579 to -1.329
	siCAT + iLSD1a/LPS	3.67284	3.43513	3.71666	2.99168	3.45408	0.33215	4	2	0.166075							siCTRL vs siCAT + iLSD1b/LPS	-3,537	14,73	Yes	***	-4.663 to -2.412
	siCAT + iLSD1b/LPS	4.73535	3.59042	4.73372	5.08998	4.53737	0.653155	4	2	0.326577							siCTRL + LPS vs siCTRL + iLSD1a/LPS	2,074	8,635	Yes	***	0.9491 to 3.199
																	siCTRL + LPS vs siCTRL + iLSD1b/LPS	2,172	9,044	Yes	***	1.047 to 3.297
																	siCTRL + LPS vs siCAT	1,814	7,551	Yes	***	0.6887 to 2.939
																	siCTRL + LPS vs siCAT + LPS	-0,7831	3,260	No	ns	-1.908 to 0.3421
																	siCTRL + LPS vs siCAT + iLSD1a/LPS	-0,1657	0,6896	No	ns	-1.291 to 0.9595
																	siCTRL + LPS vs siCAT + iLSD1b/LPS	-1,249	5,199	Yes	*	-2.374 to -0.1238
																	siCTRL + iLSD1a/LPS vs siCTRL + iLSD1b/LPS	0,09815	0,4086	No	ns	-1.027 to 1.223
																	siCTRL + iLSD1a/LPS vs siCAT	-0,2603	1,084	No	ns	-1.385 to 0.8648
																	siCTRL + iLSD1a/LPS vs siCAT + LPS	-2,857	11,89	Yes	***	-3.982 to -1.732
																	siCTRL + iLSD1a/LPS vs siCAT + iLSD1a/LPS	-2,240	9,325	Yes	***	-3.365 to -1.115
																	siCTRL + iLSD1a/LPS vs siCAT + iLSD1b/LPS	-3,323	13,83	Yes	***	-4.448 to -2.198
																	siCTRL + iLSD1b/LPS vs siCAT	-0,3585	1,492	No	ns	-1.484 to 0.7667
																	siCTRL + iLSD1b/LPS vs siCAT + LPS	-2,955	12,30	Yes	***	-4.081 to -1.830
																	siCTRL + iLSD1b/LPS vs siCAT + iLSD1a/LPS	-2,338	9,733	Yes	***	-3.463 to -1.213
																	siCTRL + iLSD1b/LPS vs siCAT + iLSD1b/LPS	-3,421	14,24	Yes	***	-4.546 to -2.296
																	siCAT vs siCAT + LPS	-2,597	10,81	Yes	***	-3.722 to -1.472
																	siCAT vs siCAT + iLSD1a/LPS	-1,980	8,241	Yes	***	-3.105 to -0.8544
																	siCAT vs siCAT + iLSD1b/LPS	-3,063	12,75	Yes	***	-4.188 to -1.938
																	siCAT + LPS vs siCAT + iLSD1a/LPS	0,6174	2,570	No	ns	-0.5077 to 1.743
																	siCAT + LPS vs siCAT + iLSD1b/LPS	-0,4659	1,939	No	ns	-1.591 to 0.6593
																	siCAT + iLSD1a/LPS vs siCAT + iLSD1b/LPS	-1,083	4,510	No	ns	-2.208 to 0.04185
	MIP2A
		Rep1	Rep2	Rep3	Rep4	Average	SD	N	SQRT	SEM			One-way analysis of variance				Tukey's Multiple Comparison Test	Mean Diff.	q	Significant? P < 0.05?	Summary	95% CI of diff
	siCTRL	1.20376	1.03013	0.901847	0.877309	1.00326	0.149523	4	2	0.0747617			P value	0,0041			siCTRL vs siCTRL + LPS	-0,7236	5,115	Yes	*	-1.386 to -0.06102
	siCTRL + LPS	1.4561	1.7118	1.45901	2.28054	1.72686	0.388089	4	2	0.194045			P value summary	**			siCTRL vs siCTRL + iLSD1a/LPS	-0,4014	2,837	No	ns	-1.064 to 0.2612
	siCTRL + iLSD1a/LPS	1.18136	1.49398	1.56962	1.37346	1.4046	0.169338	4	2	0.0846689			Are means signif. different? (P < 0.05)	Yes			siCTRL vs siCTRL + iLSD1b/LPS	-0,2174	1,537	No	ns	-0.8799 to 0.4452
	siCTRL + iLSD1b/LPS	1.42147	0.59289	1.26237	1.60556	1.22057	0.441327	4	2	0.220663			Number of groups	8			siCTRL vs siCAT	0,07687	0,5435	No	ns	-0.5857 to 0.7395
	siCAT	0.887175	0.906367	1.05967	0.852184	0.92635	0.0916695	4	2	0.0458347			F	4,129			siCTRL vs siCAT + LPS	-0,5079	3,590	No	ns	-1.170 to 0.1547
	siCAT + LPS	1.38719	1.41652	1.88001	1.36081	1.51113	0.246968	4	2	0.123484			R squared	0,5464			siCTRL vs siCAT + iLSD1a/LPS	0,05722	0,4045	No	ns	-0.6054 to 0.7198
	siCAT + iLSD1a/LPS	0.930388	1.11164	0.826857	0.915229	0.946028	0.119475	4	2	0.0597373							siCTRL vs siCAT + iLSD1b/LPS	-0,2529	1,788	No	ns	-0.9155 to 0.4097
	siCAT + iLSD1b/LPS	1.1164	1.02705	1.0279	1.85332	1.25617	0.400301	4	2	0.200151							siCTRL + LPS vs siCTRL + iLSD1a/LPS	0,3222	2,278	No	ns	-0.3404 to 0.9848
																	siCTRL + LPS vs siCTRL + iLSD1b/LPS	0,5063	3,579	No	ns	-0.1563 to 1.169
																	siCTRL + LPS vs siCAT	0,8005	5,659	Yes	*	0.1379 to 1.463
																	siCTRL + LPS vs siCAT + LPS	0,2157	1,525	No	ns	-0.4469 to 0.8783
																	siCTRL + LPS vs siCAT + iLSD1a/LPS	0,7808	5,520	Yes	*	0.1182 to 1.443
																	siCTRL + LPS vs siCAT + iLSD1b/LPS	0,4707	3,327	No	ns	-0.1919 to 1.133
																	siCTRL + iLSD1a/LPS vs siCTRL + iLSD1b/LPS	0,1840	1,301	No	ns	-0.4786 to 0.8466
																	siCTRL + iLSD1a/LPS vs siCAT	0,4782	3,381	No	ns	-0.1843 to 1.141
																	siCTRL + iLSD1a/LPS vs siCAT + LPS	-0,1065	0,7529	No	ns	-0.7691 to 0.5561
																	siCTRL + iLSD1a/LPS vs siCAT + iLSD1a/LPS	0,4586	3,242	No	ns	-0.2040 to 1.121
																	siCTRL + iLSD1a/LPS vs siCAT + iLSD1b/LPS	0,1484	1,049	No	ns	-0.5141 to 0.8110
																	siCTRL + iLSD1b/LPS vs siCAT	0,2942	2,080	No	ns	-0.3684 to 0.9568
																	siCTRL + iLSD1b/LPS vs siCAT + LPS	-0,2905	2,054	No	ns	-0.9531 to 0.3721
																	siCTRL + iLSD1b/LPS vs siCAT + iLSD1a/LPS	0,2746	1,941	No	ns	-0.3880 to 0.9372
																	siCTRL + iLSD1b/LPS vs siCAT + iLSD1b/LPS	-0,03558	0,2515	No	ns	-0.6982 to 0.6270
																	siCAT vs siCAT + LPS	-0,5847	4,134	No	ns	-1.247 to 0.07783
																	siCAT vs siCAT + iLSD1a/LPS	-0,01965	0,1389	No	ns	-0.6822 to 0.6429
																	siCAT vs siCAT + iLSD1b/LPS	-0,3298	2,331	No	ns	-0.9924 to 0.3328
																	siCAT + LPS vs siCAT + iLSD1a/LPS	0,5651	3,995	No	ns	-0.09748 to 1.228
																	siCAT + LPS vs siCAT + iLSD1b/LPS	0,2549	1,802	No	ns	-0.4076 to 0.9175
																	siCAT + iLSD1a/LPS vs siCAT + iLSD1b/LPS	-0,3102	2,193	No	ns	-0.9727 to 0.3524
	CD14
		Rep1	Rep2	Rep3	Rep4	Average	SD	N	SQRT	SEM			One-way analysis of variance				Tukey's Multiple Comparison Test	Mean Diff.	q	Significant? P < 0.05?	Summary	95% CI of diff
	siCTRL	1	1	1	1	1	0	4	2	0			P value	P<0.0001			siCTRL vs siCTRL + LPS	-9,039	17,05	Yes	***	-11.52 to -6.557
	siCTRL + LPS	10.1427	11.0169	9.74265	9.25434	10.0392	0.746232	4	2	0.373116			P value summary	***			siCTRL vs siCTRL + iLSDa/LPS	-0,6246	1,179	No	ns	-3.107 to 1.858
	siCTRL + iLSDa/LPS	1.51284	2.54361	1.3509	1.09121	1.62464	0.636784	4	2	0.318392			Are means signif. different? (P < 0.05)	Yes			siCTRL vs siCTRL + iLSDb/LPS	-1,794	3,386	No	ns	-4.277 to 0.6881
	siCTRL + iLSDb/LPS	2.51971	1.50091	3.57981	3.57731	2.79444	0.996394	4	2	0.498197			Number of groups	8			siCTRL vs siCAT	-3,642	6,872	Yes	**	-6.125 to -1.160
	siCAT	3.66626	4.37293	5.93151	4.59899	4.64242	0.946777	4	2	0.473388			F	50,75			siCTRL vs siCAT + LPS	-10,50	19,80	Yes	***	-12.98 to -8.013
	siCAT + LPS	11.5452	12.8591	12.5421	9.03555	11.4955	1.73289	4	2	0.866444			R squared	0,9367			siCTRL vs siCAT + iLSDa/LPS	-4,420	8,340	Yes	***	-6.903 to -1.938
	siCAT + iLSDa/LPS	6.75592	4.21862	6.59486	4.11091	5.42008	1.45167	4	2	0.725834							siCTRL vs siCAT + iLSDb/LPS	-4,795	9,048	Yes	***	-7.278 to -2.313
	siCAT + iLSDb/LPS	6.66605	4.76843	6.66629	5.08075	5.79538	1.01356	4	2	0.506779							siCTRL + LPS vs siCTRL + iLSDa/LPS	8,415	15,88	Yes	***	5.932 to 10.90
																	siCTRL + LPS vs siCTRL + iLSDb/LPS	7,245	13,67	Yes	***	4.762 to 9.727
																	siCTRL + LPS vs siCAT	5,397	10,18	Yes	***	2.914 to 7.879
																	siCTRL + LPS vs siCAT + LPS	-1,456	2,748	No	ns	-3.939 to 1.026
																	siCTRL + LPS vs siCAT + iLSDa/LPS	4,619	8,715	Yes	***	2.137 to 7.102
																	siCTRL + LPS vs siCAT + iLSDb/LPS	4,244	8,007	Yes	***	1.761 to 6.726
																	siCTRL + iLSDa/LPS vs siCTRL + iLSDb/LPS	-1,170	2,207	No	ns	-3.652 to 1.313
																	siCTRL + iLSDa/LPS vs siCAT	-3,018	5,694	Yes	**	-5.500 to -0.5352
																	siCTRL + iLSDa/LPS vs siCAT + LPS	-9,871	18,62	Yes	***	-12.35 to -7.388
																	siCTRL + iLSDa/LPS vs siCAT + iLSDa/LPS	-3,795	7,161	Yes	***	-6.278 to -1.313
																	siCTRL + iLSDa/LPS vs siCAT + iLSDb/LPS	-4,171	7,869	Yes	***	-6.653 to -1.688
																	siCTRL + iLSDb/LPS vs siCAT	-1,848	3,487	No	ns	-4.331 to 0.6346
																	siCTRL + iLSDb/LPS vs siCAT + LPS	-8,701	16,42	Yes	***	-11.18 to -6.219
																	siCTRL + iLSDb/LPS vs siCAT + iLSDa/LPS	-2,626	4,954	Yes	*	-5.108 to -0.1431
																	siCTRL + iLSDb/LPS vs siCAT + iLSDb/LPS	-3,001	5,662	Yes	*	-5.484 to -0.5184
																	siCAT vs siCAT + LPS	-6,853	12,93	Yes	***	-9.336 to -4.371
																	siCAT vs siCAT + iLSDa/LPS	-0,7776	1,467	No	ns	-3.260 to 1.705
																	siCAT vs siCAT + iLSDb/LPS	-1,153	2,175	No	ns	-3.636 to 1.330
																	siCAT + LPS vs siCAT + iLSDa/LPS	6,075	11,46	Yes	***	3.593 to 8.558
																	siCAT + LPS vs siCAT + iLSDb/LPS	5,700	10,75	Yes	***	3.218 to 8.183
																	siCAT + iLSDa/LPS vs siCAT + iLSDb/LPS	-0,3753	0,7081	No	ns	-2.858 to 2.107
	TLR2
		Rep1	Rep2	Rep3	Rep4	Average	SD	N	SQRT	SEM			One-way analysis of variance				Tukey's Multiple Comparison Test	Mean Diff.	q	Significant? P < 0.05?	Summary	95% CI of diff
	siCTRL	1	1	1	1	1	0	4	2	0			P value	P<0.0001			siCTRL vs siCTRL + LPS	-15,20	29,11	Yes	***	-17.65 to -12.76
	siCTRL + LPS	14.8245	16.4184	17.1774	16.387	16.2019	0.988258	4	2	0.494129			P value summary	***			siCTRL vs siCTRL + iLSDa/LPS	-4,551	8,716	Yes	***	-6.997 to -2.105
	siCTRL + iLSDa/LPS	6.194	6.83001	4.75932	4.42112	5.55111	1.14786	4	2	0.573928			Are means signif. different? (P < 0.05)	Yes			siCTRL vs siCTRL + iLSDb/LPS	-3,996	7,652	Yes	***	-6.442 to -1.550
	siCTRL + iLSDb/LPS	5.41101	4.281	5.75037	4.54058	4.99574	0.697601	4	2	0.3488			Number of groups	8			siCTRL vs siCAT	-3,345	6,407	Yes	**	-5.791 to -0.8996
	siCAT	3.27087	4.71134	5.60256	3.79675	4.34538	1.02794	4	2	0.513972			F	156,4			siCTRL vs siCAT + LPS	-18,84	36,07	Yes	***	-21.28 to -16.39
	siCAT + LPS	20.5034	18.1279	21.9309	18.7802	19.8356	1.71913	4	2	0.859566			R squared	0,9786			siCTRL vs siCAT + iLSDa/LPS	-11,13	21,32	Yes	***	-13.58 to -8.685
	siCAT + iLSDa/LPS	12.1611	11.7828	12.6222	11.9556	12.1304	0.362503	4	2	0.181251							siCTRL vs siCAT + iLSDb/LPS	-10,77	20,63	Yes	***	-13.22 to -8.324
	siCAT + iLSDb/LPS	13.4557	10.7978	12.2377	10.589	11.7701	1.3417	4	2	0.670849							siCTRL + LPS vs siCTRL + iLSDa/LPS	10,65	20,40	Yes	***	8.205 to 13.10
																	siCTRL + LPS vs siCTRL + iLSDb/LPS	11,21	21,46	Yes	***	8.760 to 13.65
																	siCTRL + LPS vs siCAT	11,86	22,71	Yes	***	9.411 to 14.30
																	siCTRL + LPS vs siCAT + LPS	-3,634	6,959	Yes	**	-6.080 to -1.188
																	siCTRL + LPS vs siCAT + iLSDa/LPS	4,071	7,797	Yes	***	1.626 to 6.517
																	siCTRL + LPS vs siCAT + iLSDb/LPS	4,432	8,488	Yes	***	1.986 to 6.878
																	siCTRL + iLSDa/LPS vs siCTRL + iLSDb/LPS	0,5553	1,064	No	ns	-1.890 to 3.001
																	siCTRL + iLSDa/LPS vs siCAT	1,206	2,309	No	ns	-1.240 to 3.651
																	siCTRL + iLSDa/LPS vs siCAT + LPS	-14,28	27,36	Yes	***	-16.73 to -11.84
																	siCTRL + iLSDa/LPS vs siCAT + iLSDa/LPS	-6,579	12,60	Yes	***	-9.025 to -4.134
																	siCTRL + iLSDa/LPS vs siCAT + iLSDb/LPS	-6,219	11,91	Yes	***	-8.665 to -3.773
																	siCTRL + iLSDb/LPS vs siCAT	0,6504	1,246	No	ns	-1.795 to 3.096
																	siCTRL + iLSDb/LPS vs siCAT + LPS	-14,84	28,42	Yes	***	-17.29 to -12.39
																	siCTRL + iLSDb/LPS vs siCAT + iLSDa/LPS	-7,135	13,66	Yes	***	-9.580 to -4.689
																	siCTRL + iLSDb/LPS vs siCAT + iLSDb/LPS	-6,774	12,97	Yes	***	-9.220 to -4.329
																	siCAT vs siCAT + LPS	-15,49	29,67	Yes	***	-17.94 to -13.04
																	siCAT vs siCAT + iLSDa/LPS	-7,785	14,91	Yes	***	-10.23 to -5.339
																	siCAT vs siCAT + iLSDb/LPS	-7,425	14,22	Yes	***	-9.870 to -4.979
																	siCAT + LPS vs siCAT + iLSDa/LPS	7,705	14,76	Yes	***	5.259 to 10.15
																	siCAT + LPS vs siCAT + iLSDb/LPS	8,066	15,45	Yes	***	5.620 to 10.51
																	siCAT + iLSDa/LPS vs siCAT + iLSDb/LPS	0,3604	0,6902	No	ns	-2.085 to 2.806
	IFNAR
		Rep1	Rep2	Rep3	Rep4	Average	SD	N	SQRT	SEM			One-way analysis of variance				Tukey's Multiple Comparison Test	Mean Diff.	q	Significant? P < 0.05?	Summary	95% CI of diff
	siCTRL	1	1	1	1	1	0	4	2	0			P value	P<0.0001			siCTRL vs siCTRL + LPS	-2,252	6,521	Yes	**	-3.869 to -0.6344
	siCTRL + LPS	3.98649	3.52416	2.85483	2.64191	3.25185	0.617386	4	2	0.308693			P value summary	***			siCTRL vs siCTRL + iLSDa/LPS	-0,3465	1,003	No	ns	-1.964 to 1.271
	siCTRL + iLSDa/LPS	1.25163	1.5977	1.14424	1.39243	1.3465	0.195891	4	2	0.0979453			Are means signif. different? (P < 0.05)	Yes			siCTRL vs siCTRL + iLSDb/LPS	-0,3674	1,064	No	ns	-1.985 to 1.250
	siCTRL + iLSDb/LPS	1.29564	1.57048	1.4309	1.1725	1.36738	0.171668	4	2	0.0858341			Number of groups	8			siCTRL vs siCAT	-3,580	10,37	Yes	***	-5.198 to -1.963
	siCAT	5.13288	4.32354	4.10852	4.75596	4.58023	0.456327	4	2	0.228163			F	72,34			siCTRL vs siCAT + LPS	-7,103	20,57	Yes	***	-8.720 to -5.485
	siCAT + LPS	8.25488	7.66908	8.37388	8.11262	8.10261	0.308123	4	2	0.154061			R squared	0,9547			siCTRL vs siCAT + iLSDa/LPS	-6,145	17,80	Yes	***	-7.762 to -4.527
	siCAT + iLSDa/LPS	8.17825	6.05	8.68934	5.66169	7.14482	1.51127	4	2	0.755636							siCTRL vs siCAT + iLSDb/LPS	-6,208	17,98	Yes	***	-7.825 to -4.590
	siCAT + iLSDb/LPS	7.65754	6.95283	8.12329	6.09744	7.20778	0.882854	4	2	0.441427							siCTRL + LPS vs siCTRL + iLSDa/LPS	1,905	5,518	Yes	*	0.2879 to 3.523
																	siCTRL + LPS vs siCTRL + iLSDb/LPS	1,884	5,457	Yes	*	0.2670 to 3.502
																	siCTRL + LPS vs siCAT	-1,328	3,847	No	ns	-2.946 to 0.2891
																	siCTRL + LPS vs siCAT + LPS	-4,851	14,05	Yes	***	-6.468 to -3.233
																	siCTRL + LPS vs siCAT + iLSDa/LPS	-3,893	11,27	Yes	***	-5.510 to -2.276
																	siCTRL + LPS vs siCAT + iLSDb/LPS	-3,956	11,46	Yes	***	-5.573 to -2.338
																	siCTRL + iLSDa/LPS vs siCTRL + iLSDb/LPS	-0,02090	0,06053	No	ns	-1.638 to 1.597
																	siCTRL + iLSDa/LPS vs siCAT	-3,234	9,365	Yes	***	-4.851 to -1.616
																	siCTRL + iLSDa/LPS vs siCAT + LPS	-6,756	19,57	Yes	***	-8.374 to -5.139
																	siCTRL + iLSDa/LPS vs siCAT + iLSDa/LPS	-5,798	16,79	Yes	***	-7.416 to -4.181
																	siCTRL + iLSDa/LPS vs siCAT + iLSDb/LPS	-5,861	16,97	Yes	***	-7.479 to -4.244
																	siCTRL + iLSDb/LPS vs siCAT	-3,213	9,304	Yes	***	-4.830 to -1.595
																	siCTRL + iLSDb/LPS vs siCAT + LPS	-6,735	19,50	Yes	***	-8.353 to -5.118
																	siCTRL + iLSDb/LPS vs siCAT + iLSDa/LPS	-5,777	16,73	Yes	***	-7.395 to -4.160
																	siCTRL + iLSDb/LPS vs siCAT + iLSDb/LPS	-5,840	16,91	Yes	***	-7.458 to -4.223
																	siCAT vs siCAT + LPS	-3,522	10,20	Yes	***	-5.140 to -1.905
																	siCAT vs siCAT + iLSDa/LPS	-2,565	7,427	Yes	***	-4.182 to -0.9472
																	siCAT vs siCAT + iLSDb/LPS	-2,628	7,609	Yes	***	-4.245 to -1.010
																	siCAT + LPS vs siCAT + iLSDa/LPS	0,9578	2,774	No	ns	-0.6596 to 2.575
																	siCAT + LPS vs siCAT + iLSDb/LPS	0,8949	2,592	No	ns	-0.7226 to 2.512
																	siCAT + iLSDa/LPS vs siCAT + iLSDb/LPS	-0,06292	0,1822	No	ns	-1.680 to 1.555
	CXCL9
		Rep1	Rep2	Rep3	Rep4	Average	SD	N	SQRT	SEM			One-way analysis of variance				Tukey's Multiple Comparison Test	Mean Diff.	q	Significant? P < 0.05?	Summary	95% CI of diff
	siCTRL	1	1	1	1	1	0	4	2	0			P value	P<0.0001			siCTRL vs siCTRL + LPS	-9,327	19,34	Yes	***	-11.59 to -7.068
	siCTRL + LPS	10.1067	10.2041	8.89728	12.0993	10.3269	1.32272	4	2	0.661362			P value summary	***			siCTRL vs siCTRL + iLSDa/LPS	-2,580	5,349	Yes	*	-4.839 to -0.3209
	siCTRL + iLSDa/LPS	2.80285	3.25709	3.14395	5.11628	3.58004	1.0422	4	2	0.521098			Are means signif. different? (P < 0.05)	Yes			siCTRL vs siCTRL + iLSDb/LPS	-2,316	4,802	Yes	*	-4.575 to -0.05703
	siCTRL + iLSDb/LPS	5.17607	2.15985	2.44435	3.48448	3.31619	1.36439	4	2	0.682197			Number of groups	8			siCTRL vs siCAT	-2,580	5,348	Yes	*	-4.839 to -0.3204
	siCAT	2.90884	4.07225	3.83379	3.50333	3.57955	0.504335	4	2	0.252167			F	35,70			siCTRL vs siCAT + LPS	-6,492	13,46	Yes	***	-8.751 to -4.233
	siCAT + LPS	8.3637	8.20087	6.26417	7.14056	7.49232	0.98208	4	2	0.49104			R squared	0,9124			siCTRL vs siCAT + iLSDa/LPS	-4,567	9,468	Yes	***	-6.826 to -2.307
	siCAT + iLSDa/LPS	4.77712	5.37023	6.91743	5.20184	5.56665	0.934457	4	2	0.467228							siCTRL vs siCAT + iLSDb/LPS	-4,616	9,571	Yes	***	-6.875 to -2.357
	siCAT + iLSDb/LPS	6.08369	4.75766	5.178	6.44549	5.61621	0.782173	4	2	0.391086							siCTRL + LPS vs siCTRL + iLSDa/LPS	6,747	13,99	Yes	***	4.488 to 9.006
																	siCTRL + LPS vs siCTRL + iLSDb/LPS	7,011	14,54	Yes	***	4.752 to 9.270
																	siCTRL + LPS vs siCAT	6,747	13,99	Yes	***	4.488 to 9.006
																	siCTRL + LPS vs siCAT + LPS	2,835	5,877	Yes	**	0.5754 to 5.094
																	siCTRL + LPS vs siCAT + iLSDa/LPS	4,760	9,870	Yes	***	2.501 to 7.019
																	siCTRL + LPS vs siCAT + iLSDb/LPS	4,711	9,767	Yes	***	2.451 to 6.970
																	siCTRL + iLSDa/LPS vs siCTRL + iLSDb/LPS	0,2639	0,5471	No	ns	-1.995 to 2.523
																	siCTRL + iLSDa/LPS vs siCAT	0,0005000	0,001037	No	ns	-2.259 to 2.260
																	siCTRL + iLSDa/LPS vs siCAT + LPS	-3,912	8,112	Yes	***	-6.171 to -1.653
																	siCTRL + iLSDa/LPS vs siCAT + iLSDa/LPS	-1,987	4,119	No	ns	-4.246 to 0.2726
																	siCTRL + iLSDa/LPS vs siCAT + iLSDb/LPS	-2,036	4,222	No	ns	-4.295 to 0.2230
																	siCTRL + iLSDb/LPS vs siCAT	-0,2634	0,5461	No	ns	-2.523 to 1.996
																	siCTRL + iLSDb/LPS vs siCAT + LPS	-4,176	8,659	Yes	***	-6.435 to -1.917
																	siCTRL + iLSDb/LPS vs siCAT + iLSDa/LPS	-2,250	4,666	No	ns	-4.510 to 0.008699
																	siCTRL + iLSDb/LPS vs siCAT + iLSDb/LPS	-2,300	4,769	Yes	*	-4.559 to -0.04090
																	siCAT vs siCAT + LPS	-3,913	8,113	Yes	***	-6.172 to -1.654
																	siCAT vs siCAT + iLSDa/LPS	-1,987	4,120	No	ns	-4.246 to 0.2721
																	siCAT vs siCAT + iLSDb/LPS	-2,037	4,223	No	ns	-4.296 to 0.2225
																	siCAT + LPS vs siCAT + iLSDa/LPS	1,926	3,993	No	ns	-0.3334 to 4.185
																	siCAT + LPS vs siCAT + iLSDb/LPS	1,876	3,890	No	ns	-0.3830 to 4.135
																	siCAT + iLSDa/LPS vs siCAT + iLSDb/LPS	-0,04960	0,1028	No	ns	-2.309 to 2.210

## Sheet: iLSD1 ChIP
	LSD1
		Rep1	Rep2	Rep3	Rep4	Average	SD	N	SQRT	SEM			One-way analysis of variance				Tukey's Multiple Comparison Test	Mean Diff.	q	Significant? P < 0.05?	Summary	95% CI of diff
	-	0.018405	0.0239318	0.0200769	0.0219389	0.0210881	0.00238274	4	2	0.00119137			P value	< 0.0001			- vs LPS	-0.02043	5.567	Yes	**	-0.03583 to -0.005019
	LPS	0.0453088	0.0364395	0.0533748	0.0309328	0.041514	0.0098791	4	2	0.00493955			P value summary	***			- vs iLSD1a/LPS	-0.05593	15.24	Yes	***	-0.07133 to -0.04052
	iLSD1a/LPS	0.0690998	0.0849888	0.0700718	0.0838099	0.0769925	0.00857534	4	2	0.00428767			Are means signif. different? (P < 0.05)	Yes			- vs iLSD1b/LPS	-0.04743	12.93	Yes	***	-0.06283 to -0.03202
	iLSD1b/LPS	0.0692543	0.0673341	0.0761569	0.0612312	0.0684941	0.00614797	4	2	0.00307398			Number of groups	4			LPS vs iLSD1a/LPS	-0.0355	9.676	Yes	***	-0.05091 to -0.02009
													F	48.63			LPS vs iLSD1b/LPS	-0.027	7.359	Yes	**	-0.04241 to -0.01159
													R square	0.924			iLSD1a/LPS vs iLSD1b/LPS	0.0085	2.317	No	ns	-0.006906 to 0.02391
	acH3K9/14
		Rep1	Rep2	Rep3	Rep4	Average	SD	N	SQRT	SEM			One-way analysis of variance				Tukey's Multiple Comparison Test	Mean Diff.	q	Significant? P < 0.05?	Summary	95% CI of diff
	-	0.83274	0.69283	0.908387	0.635134	0.767273	0.125435	4	2	0.0627174			P value	0.0004			- vs LPS	0.328	7.52	Yes	***	0.1448 to 0.5111
	LPS	0.375045	0.50859	0.441812	0.431732	0.439295	0.054752	4	2	0.027376			P value summary	***			- vs iLSD1a/LPS	-0.000775	0.01777	No	ns	-0.1839 to 0.1824
	iLSD1a/LPS	0.849158	0.685656	0.861102	0.676146	0.768016	0.100784	4	2	0.0503921			Are means signif. different? (P < 0.05)	Yes			- vs iLSD1b/LPS	0.05303	1.216	No	ns	-0.1301 to 0.2362
	iLSD1b/LPS	0.68144	0.746885	0.749359	0.67919	0.714219	0.0391722	4	2	0.0195861			Number of groups	4			LPS vs iLSD1a/LPS	-0.3288	7.538	Yes	***	-0.5119 to -0.1456
													F	13.01			LPS vs iLSD1b/LPS	-0.275	6.304	Yes	**	-0.4581 to -0.09182
													R square	0.7648			iLSD1a/LPS vs iLSD1b/LPS	0.0538	1.234	No	ns	-0.1293 to 0.2369
	HDAC1
		Rep1	Rep2	Rep3	Rep4	Average	SD	N	SQRT	SEM			One-way analysis of variance				Tukey's Multiple Comparison Test	Mean Diff.	q	Significant? P < 0.05?	Summary	95% CI of diff
	-	0.0589593	0.0511716	0.0643152	0.0469103	0.0553391	0.00779081	4	2	0.0038954			P value	< 0.0001			- vs LPS	-0.0418	8.956	Yes	***	-0.06140 to -0.02220
	LPS	0.079852	0.116069	0.0940674	0.0985287	0.0971293	0.0149282	4	2	0.0074641			P value summary	***			- vs iLSD1a/LPS	0.006175	1.323	No	ns	-0.01342 to 0.02577
	iLSD1a/LPS	0.0448404	0.0535811	0.0454711	0.0528379	0.0491826	0.00466683	4	2	0.00233341			Are means signif. different? (P < 0.05)	Yes			- vs iLSD1b/LPS	-0.005125	1.098	No	ns	-0.02472 to 0.01447
	iLSD1b/LPS	0.0622679	0.0582255	0.0684741	0.0529482	0.0604789	0.00655525	4	2	0.00327763			Number of groups	4			LPS vs iLSD1a/LPS	0.04798	10.28	Yes	***	0.02838 to 0.06757
													F	21.37			LPS vs iLSD1b/LPS	0.03668	7.858	Yes	***	0.01708 to 0.05627
													R square	0.8423			iLSD1a/LPS vs iLSD1b/LPS	-0.0113	2.421	No	ns	-0.03090 to 0.008297
	IgG
		Rep1	Rep2	Rep3	Rep4	Average	SD	N	SQRT	SEM			One-way analysis of variance				Tukey's Multiple Comparison Test	Mean Diff.	q	Significant? P < 0.05?	Summary	95% CI of diff
	-	0.0233039	0.0152491	0.0254209	0.0139792	0.0194883	0.00571769	4	2	0.00285885			P value	0.1217			- vs LPS	-0.000225	0.1274	No	ns	-0.007642 to 0.007192
	LPS	0.0181988	0.0212357	0.0214386	0.0180266	0.0197249	0.00186482	4	2	0.000932408			P value summary	ns			- vs iLSD1a/LPS	0.00075	0.4246	No	ns	-0.006667 to 0.008167
	iLSD1a/LPS	0.0154904	0.0219626	0.0157083	0.021658	0.0187048	0.00358912	4	2	0.00179456			Are means signif. different? (P < 0.05)	No			- vs iLSD1b/LPS	0.00555	3.142	No	ns	-0.001867 to 0.01297
	iLSD1b/LPS	0.0136	0.0141877	0.0149555	0.0129018	0.0139112	0.000872316	4	2	0.000436158			Number of groups	4			LPS vs iLSD1a/LPS	0.000975	0.5519	No	ns	-0.006442 to 0.008392
													F	2.37			LPS vs iLSD1b/LPS	0.005775	3.269	No	ns	-0.001642 to 0.01319
													R square	0.3721			iLSD1a/LPS vs iLSD1b/LPS	0.0048	2.717	No	ns	-0.002617 to 0.01222

## Sheet: siCAT cytokines and M1 markers
		CAT
		Rep1	Rep2	Rep3	Rep4	Rep5	Rep6	Rep7	Rep8	Average	SD	N	SQRT	SEM			One-way analysis of variance			Tukey's Multiple Comparison Test	Mean Diff.	q	Significant? P < 0.05?	Summary	95% CI of diff
	siCTRL	1	1	1	1	1.00003	1.00002	1.00003	1.00004	1.00002	1.66198e-05	8	2.82843	5.87598e-06			P value	< 0.0001		siCTRL vs siCTRL + LPS	0.7402	19.35	Yes	***	0.5923 to 0.8880
	siCTRL + LPS	0.291105	0.301677	0.198509	0.135995	0.246364	0.46138	0.416479	0.0269806	0.259811	0.14212	8	2.82843	0.0502469			P value summary	***		siCTRL vs siCAT	0.8505	22.23	Yes	***	0.7027 to 0.9983
	siCAT	0.0486883	0.0770779	0.0428061	0.0526335	0.474779	0.241061	0.153848	0.105094	0.149498	0.14753	8	2.82843	0.0521596			Are means signif. different? (P < 0.05)	Yes		siCTRL vs siCAT + LPS	0.9117	23.83	Yes	***	0.7639 to 1.060
	siCAT + LPS	0.04822	0.054227	0.0435136	0.0485115	0.0998253	0.235612	0.142864	0.0338292	0.0883253	0.0698306	8	2.82843	0.0246888			Number of groups	4		siCTRL + LPS vs siCAT	0.1103	2.883	No	ns	-0.03750 to 0.2582
																	F	122.3		siCTRL + LPS vs siCAT + LPS	0.1715	4.483	Yes	*	0.02369 to 0.3193
																	R square	0.9291		siCAT vs siCAT + LPS	0.06119	1.599	No	ns	-0.08664 to 0.2090
		IL1β
		Rep1	Rep2	Rep3	Rep4	Rep5	Rep6	Rep7	Rep8	Average	SD	N	SQRT	SEM			One-way analysis of variance			Tukey's Multiple Comparison Test	Mean Diff.	q	Significant? P < 0.05?	Summary	95% CI of diff
	siCTRL	1	1	1	1	1	1	1	1	1	0	8	2.82843	0			P value	< 0.0001		siCTRL vs siCTRL + LPS	-2.939	11.05	Yes	***	-3.967 to -1.912
	siCTRL + LPS	3.60405	2.9863	5.46368	4.94574	4.98784	3.59665	2.12929	3.80022	3.93922	1.12565	8	2.82843	0.397977			P value summary	***		siCTRL vs siCAT	-1.311	4.928	Yes	**	-2.338 to -0.2831
	siCAT	2.55625	2.21296	2.53975	2.58199	2.04356	2.52985	1.6062	2.4141	2.31058	0.342744	8	2.82843	0.121178			Are means signif. different? (P < 0.05)	Yes		siCTRL vs siCAT + LPS	-3.287	12.36	Yes	***	-4.314 to -2.260
	siCAT + LPS	4.5774	5.14762	5.02473	5.60186	3.66871	3.56181	3.81136	2.9025	4.287	0.937272	8	2.82843	0.331376			Number of groups	4		siCTRL + LPS vs siCAT	1.629	6.124	Yes	***	0.6012 to 2.656
																	F	32.81		siCTRL + LPS vs siCAT + LPS	-0.3478	1.308	No	ns	-1.375 to 0.6797
																	R square	0.7785		siCAT vs siCAT + LPS	-1.976	7.432	Yes	***	-3.004 to -0.9489
		TNFα
		Rep1	Rep2	Rep3	Rep4	Rep5	Rep6	Rep7	Rep8	Average	SD	N	SQRT	SEM			One-way analysis of variance			Tukey's Multiple Comparison Test	Mean Diff.	q	Significant? P < 0.05?	Summary	95% CI of diff
	siCTRL	1	1	1	1	1	1	1	1	1	0	8	2.82843	0			P value	< 0.0001		siCTRL vs siCTRL + LPS	-2.167	9.558	Yes	***	-3.044 to -1.291
	siCTRL + LPS	3.93353	3.2593	3.81273	3.00616	4.22198	2.31182	2.63512	2.15865	3.16741	0.773017	8	2.82843	0.273303			P value summary	***		siCTRL vs siCAT	-0.9208	4.061	Yes	*	-1.797 to -0.04467
	siCAT	1.59547	1.79928	2.1209	1.84008	2.07632	2.05422	1.71126	2.16897	1.92081	0.212011	8	2.82843	0.0749571			Are means signif. different? (P < 0.05)	Yes		siCTRL vs siCAT + LPS	-3.436	15.15	Yes	***	-4.312 to -2.560
	siCAT + LPS	4.85352	3.58271	5.61875	4.26411	3.68434	3.90374	6.13109	3.4518	4.43626	1.00151	8	2.82843	0.354087			Number of groups	4		siCTRL + LPS vs siCAT	1.247	5.497	Yes	**	0.3704 to 2.123
																	F	43.5		siCTRL + LPS vs siCAT + LPS	-1.269	5.595	Yes	**	-2.145 to -0.3927
																	R square	0.8234		siCAT vs siCAT + LPS	-2.515	11.09	Yes	***	-3.392 to -1.639
		COX2
		Rep1	Rep2	Rep3	Rep4	Rep5	Rep6	Rep7	Rep8	Average	SD	N	SQRT	SEM			One-way analysis of variance			Tukey's Multiple Comparison Test	Mean Diff.	q	Significant? P < 0.05?	Summary	95% CI of diff
	siCTRL	1	1	1	1	1	1	1	1	1	0	8	2.82843	0			P value	< 0.0001		siCTRL vs siCTRL + LPS	-2.611	7.551	Yes	***	-3.946 to -1.275
	siCTRL + LPS	3.43748	4.19694	4.07494	5.03367	3.23264	3.38646	2.66879	2.8543	3.61065	0.780714	8	2.82843	0.276024			P value summary	***		siCTRL vs siCAT	-1.933	5.59	Yes	**	-3.269 to -0.5969
	siCAT	2.30111	2.15764	4.0753	3.61775	3.81677	2.61134	2.58502	2.29704	2.93275	0.773143	8	2.82843	0.273347			Are means signif. different? (P < 0.05)	Yes		siCTRL vs siCAT + LPS	-3.854	11.15	Yes	***	-5.190 to -2.518
	siCAT + LPS	4.04402	6.1971	6.50579	5.56197	6.32626	5.05289	2.60236	2.53947	4.85373	1.61792	8	2.82843	0.572021			Number of groups	4		siCTRL + LPS vs siCAT	0.6779	1.961	No	ns	-0.6579 to 2.014
																	F	21.68		siCTRL + LPS vs siCAT + LPS	-1.243	3.596	No	ns	-2.579 to 0.09269
																	R square	0.6991		siCAT vs siCAT + LPS	-1.921	5.556	Yes	**	-3.257 to -0.5852
		IL12A
		Rep1	Rep2	Rep3	Rep4	Rep5	Rep6	Rep7	Rep8	Average	SD	N	SQRT	SEM			One-way analysis of variance			Tukey's Multiple Comparison Test	Mean Diff.	q	Significant? P < 0.05?	Summary	95% CI of diff
	siCTRL	1	1	1	1	1	1	1	1	1	0	8	2.82843	0			P value	0.001		siCTRL vs siCTRL + LPS	-0.9896	5.99	Yes	**	-1.628 to -0.3513
	siCTRL + LPS	2.2389	2.24461	1.41308	1.59485	3.52187	1.7676	1.2502	1.88589	1.98962	0.71414	8	2.82843	0.252487			P value summary	**		siCTRL vs siCAT	-0.5038	3.049	No	ns	-1.142 to 0.1345
	siCAT	1.16427	1.87188	1.3867	1.45897	1.1226	1.56998	1.64727	1.80836	1.50375	0.275037	8	2.82843	0.0972404			Are means signif. different? (P < 0.05)	Yes		siCTRL vs siCAT + LPS	-0.8566	5.185	Yes	**	-1.495 to -0.2183
	siCAT + LPS	1.75449	1.75449	1.7833	1.37385	2.4069	1.81034	2.82659	1.1429	1.85661	0.536454	8	2.82843	0.189665			Number of groups	4		siCTRL + LPS vs siCAT	0.4859	2.941	No	ns	-0.1525 to 1.124
																	F	7.16		siCTRL + LPS vs siCAT + LPS	0.133	0.8051	No	ns	-0.5053 to 0.7713
																	R square	0.4341		siCAT vs siCAT + LPS	-0.3528	2.136	No	ns	-0.9912 to 0.2855
		MIP2A
		Rep1	Rep2	Rep3	Rep4	Rep5	Rep6	Rep7	Rep8	Average	SD	N	SQRT	SEM			One-way analysis of variance			Tukey's Multiple Comparison Test	Mean Diff.	q	Significant? P < 0.05?	Summary	95% CI of diff
	siCTRL	1	1	1	1	1	1	1	1	1	0	8	2.82843	0			P value	< 0.0001		siCTRL vs siCTRL + LPS	-0.9858	8.04	Yes	***	-1.460 to -0.5121
	siCTRL + LPS	2.62928	2.17861	2.82071	1.48825	2.45007	1.42451	1.52395	1.37127	1.98583	0.599692	8	2.82843	0.212023			P value summary	***		siCTRL vs siCAT	0.2959	2.413	No	ns	-0.1779 to 0.7696
	siCAT	0.514584	0.814632	0.452415	0.55628	1.0327	0.524337	1.0327	0.705442	0.704137	0.233484	8	2.82843	0.0825491			Are means signif. different? (P < 0.05)	Yes		siCTRL vs siCAT + LPS	-0.4348	3.546	No	ns	-0.9085 to 0.03897
	siCAT + LPS	1.43202	1.43601	1.20305	1.0034	1.41958	1.47793	1.64349	1.86275	1.43478	0.258736	8	2.82843	0.091477			Number of groups	4		siCTRL + LPS vs siCAT	1.282	10.45	Yes	***	0.8080 to 1.755
																	F	20.67		siCTRL + LPS vs siCAT + LPS	0.5511	4.494	Yes	*	0.07732 to 1.025
																	R square	0.6889		siCAT vs siCAT + LPS	-0.7307	5.959	Yes	**	-1.204 to -0.2569
		CD14
		Rep1	Rep2	Rep3	Rep4	Average	SD	N	SQRT	SEM							One-way analysis of variance			Tukey's Multiple Comparison Test	Mean Diff.	q	Significant? P < 0.05?	Summary	95% CI of diff
	siCTRL	0.979626	0.570687	1.45967	0.989629	0.999904	0.363378	4	2	0.181689							P value	< 0.0001		siCTRL vs siCTRL + LPS	-13.65	24.07	Yes	***	-16.03 to -11.27
	siCTRL + LPS	15.101	15.5821	14.3832	13.5283	14.6487	0.894705	4	2	0.447353							P value summary	***		siCTRL vs siCAT	-4.735	8.349	Yes	***	-7.116 to -2.354
	siCAT	5.29933	4.0983	6.45362	7.08811	5.73484	1.31857	4	2	0.659287							Are means signif. different? (P < 0.05)	Yes		siCTRL vs siCAT + LPS	-12.49	22.02	Yes	***	-14.87 to -10.11
	siCAT + LPS	13.6801	13.03	15.5098	11.7305	13.4876	1.57304	4	2	0.786522							Number of groups	4		siCTRL + LPS vs siCAT	8.914	15.72	Yes	***	6.533 to 11.30
																	F	131		siCTRL + LPS vs siCAT + LPS	1.161	2.047	No	ns	-1.220 to 3.542
																	R square	0.9704		siCAT vs siCAT + LPS	-7.753	13.67	Yes	***	-10.13 to -5.372
		CXCL9
		Rep1	Rep2	Rep3	Rep4	Average	SD	N	SQRT	SEM							One-way analysis of variance			Tukey's Multiple Comparison Test	Mean Diff.	q	Significant? P < 0.05?	Summary	95% CI of diff
	siCTRL	0.66852	0.721516	2.12635	0.485146	1.00038	0.757443	4	2	0.378722							P value	0.0326		siCTRL vs siCTRL + LPS	-10.9	4.553	Yes	*	-20.96 to -0.8481
	siCTRL + LPS	11.4366	17.7338	2.19919	16.2405	11.9025	7.00462	4	2	3.50231							P value summary	*		siCTRL vs siCAT	-2.525	1.055	No	ns	-12.58 to 7.529
	siCAT	3.39306	2.62407	4.64367	3.44094	3.52544	0.834184	4	2	0.417092							Are means signif. different? (P < 0.05)	Yes		siCTRL vs siCAT + LPS	-7.082	2.958	No	ns	-17.14 to 2.972
	siCAT + LPS	4.36562	4.99678	17.717	5.24927	8.08218	6.43398	4	2	3.21699							Number of groups	4		siCTRL + LPS vs siCAT	8.377	3.499	No	ns	-1.677 to 18.43
																	F	4.083		siCTRL + LPS vs siCAT + LPS	3.82	1.596	No	ns	-6.234 to 13.87
																	R square	0.5052		siCAT vs siCAT + LPS	-4.557	1.903	No	ns	-14.61 to 5.497
		STAT1
		Rep1	Rep2	Rep3	Rep4	Average	SD	N	SQRT	SEM							One-way analysis of variance			Tukey's Multiple Comparison Test	Mean Diff.	q	Significant? P < 0.05?	Summary	95% CI of diff
	siCTRL	1.52784	1.19088	0.733523	0.55136	1.0009	0.442467	4	2	0.221234							P value	0.3441		siCTRL vs siCTRL + LPS	-0.942	2.116	No	ns	-2.811 to 0.9270
	siCTRL + LPS	4.43691	1.51595	0.821615	0.997149	1.9429	1.6886	4	2	0.844299							P value summary	ns		siCTRL vs siCAT	0.154	0.3459	No	ns	-1.715 to 2.023
	siCAT	1.11842	0.864946	0.87318	0.531245	0.846949	0.241094	4	2	0.120547							Are means signif. different? (P < 0.05)	No		siCTRL vs siCAT + LPS	-0.08985	0.2019	No	ns	-1.959 to 1.779
	siCAT + LPS	1.01631	0.785326	1.3866	1.17477	1.09075	0.253909	4	2	0.126954							Number of groups	4		siCTRL + LPS vs siCAT	1.096	2.462	No	ns	-0.7730 to 2.965
																	F	1.222		siCTRL + LPS vs siCAT + LPS	0.8521	1.914	No	ns	-1.017 to 2.721
																	R square	0.2341		siCAT vs siCAT + LPS	-0.2438	0.5478	No	ns	-2.113 to 1.625
		IFNAR
		Rep1	Rep2	Rep3	Rep4	Average	SD	N	SQRT	SEM							One-way analysis of variance			Tukey's Multiple Comparison Test	Mean Diff.	q	Significant? P < 0.05?	Summary	95% CI of diff
	siCTRL	0.969319	1.10572	1.0948	0.829683	0.999879	0.129244	4	2	0.0646218							P value	< 0.0001		siCTRL vs siCTRL + LPS	-2.466	2.958	No	ns	-5.967 to 1.034
	siCTRL + LPS	2.52521	4.07388	3.49573	3.76964	3.46611	0.670246	4	2	0.335123							P value summary	***		siCTRL vs siCAT	-4.835	5.8	Yes	**	-8.336 to -1.335
	siCAT	4.25977	6.72085	8.035	4.32411	5.83493	1.8609	4	2	0.930452							Are means signif. different? (P < 0.05)	Yes		siCTRL vs siCAT + LPS	-9.383	11.26	Yes	***	-12.88 to -5.883
	siCAT + LPS	9.36968	14.2409	9.86139	8.06115	10.3833	2.68161	4	2	1.34081							Number of groups	4		siCTRL + LPS vs siCAT	-2.369	2.841	No	ns	-5.869 to 1.132
																	F	22.98		siCTRL + LPS vs siCAT + LPS	-6.917	8.297	Yes	***	-10.42 to -3.417
																	R square	0.8517		siCAT vs siCAT + LPS	-4.548	5.456	Yes	*	-8.049 to -1.048
		TLR2
		Rep1	Rep2	Rep3	Rep4	Average	SD	N	SQRT	SEM							One-way analysis of variance			Tukey's Multiple Comparison Test	Mean Diff.	q	Significant? P < 0.05?	Summary	95% CI of diff
	siCTRL	1.07226	0.94436	1.06103	0.942628	1.00507	0.0712517	4	2	0.0356258							P value	< 0.0001		siCTRL vs siCTRL + LPS	-17.51	34.41	Yes	***	-19.65 to -15.37
	siCTRL + LPS	17.5341	18.9256	20.0982	17.4963	18.5136	1.24831	4	2	0.624157							P value summary	***		siCTRL vs siCAT	-3.038	5.97	Yes	**	-5.175 to -0.9013
	siCAT	4.1401	3.80031	4.05545	4.17635	4.04305	0.169572	4	2	0.0847861							Are means signif. different? (P < 0.05)	Yes		siCTRL vs siCAT + LPS	-19.75	38.81	Yes	***	-21.89 to -17.61
	siCAT + LPS	20.66	18.5568	21.5972	22.2046	20.7546	1.59705	4	2	0.798525							Number of groups	4		siCTRL + LPS vs siCAT	14.47	28.44	Yes	***	12.33 to 16.61
																	F	386.1		siCTRL + LPS vs siCAT + LPS	-2.241	4.404	Yes	*	-4.378 to -0.1045
																	R square	0.9897		siCAT vs siCAT + LPS	-16.71	32.84	Yes	***	-18.85 to -14.57
		IL1RN
		Rep1	Rep2	Rep3	Rep4	Average	SD	N	SQRT	SEM							One-way analysis of variance			Tukey's Multiple Comparison Test	Mean Diff.	q	Significant? P < 0.05?	Summary	95% CI of diff
	siCTRL	1.00448	0.817566	1.24421	0.93372	0.999992	0.180122	4	2	0.090061							P value	< 0.0001		siCTRL vs siCTRL + LPS	-3.735	13.65	Yes	***	-4.884 to -2.586
	siCTRL + LPS	6.0197	4.66788	4.20448	4.04784	4.73498	0.89603	4	2	0.448015							P value summary	***		siCTRL vs siCAT	0.01245	0.0455	No	ns	-1.136 to 1.161
	siCAT	1.09241	1.07958	1.03451	0.743707	0.98755	0.164448	4	2	0.0822239							Are means signif. different? (P < 0.05)	Yes		siCTRL vs siCAT + LPS	-0.5895	2.155	No	ns	-1.738 to 0.5594
	siCAT + LPS	1.63829	1.26594	2.38335	1.07056	1.58954	0.579242	4	2	0.289621							Number of groups	4		siCTRL + LPS vs siCAT	3.747	13.7	Yes	***	2.599 to 4.896
																	F	42.96		siCTRL + LPS vs siCAT + LPS	3.145	11.5	Yes	***	1.997 to 4.294
																	R square	0.9148		siCAT vs siCAT + LPS	-0.602	2.2	No	ns	-1.751 to 0.5469
